# Supplementary material for: A novel attention-getting vocalization in zoo-housed western gorillas
Source: PLoS One. 2022 Aug 10;17(8):e0271871. doi: 10.1371/journal.pone.0271871 (PMC9365142; doi:10.1371/journal.pone.0271871)
Supplement: S1 Data — (CSV) [file pone.0271871.s004.csv]

Call ID	Subject	Call	Call	duration	q2mean	diffmean	q1meanb	pfmaxb	Interval Duration*	includes all acoustic data used in the Discriminant Function Analysis and descriptive statistics in Table 3
	ID	Type	type_L							(b indicates redundant variables by DFA (not used); * indicates variable used only for descriptive statistics; na indicates not applicable or not measurable due to background noise).
02052015_1112_4-5.lma	1	3	BV	643.8	596	343	256	312	na
02052015_1218_4-6.lma	2	3	BV	1624	470	844	177	226	na
03172015_1007.lma	2	3	BV	1200.6	313	227	197	334	na
03172015_1028.lma	2	3	BV	974.4	504	585	201	452	na
04032015_1006.lma	3	3	BV	469.8	388	365	236	301	na
04162015_1110.lma	2	3	BV	481.4	319	504	194	269	na
05222015_1044.lma	3	3	BV	319	356	294	235	301	na
05222015_1047.lma	3	3	BV	458.2	329	225	210	291	na
1007_2.lma	3	3	BV	313.2	432	349	230	312	na
1035_cbv.lma	5	3	BV	249.4	364	238	213	258	na
1044_27_30_bv.lma	6	3	BV	707.6	498	306	207	301	na
1057_bv.lma	3	3	BV	620.6	370	217	197	344	na
1057_bv.lma	5	3	BV	498.8	299	172	191	301	na
1109_bv.lma	2	3	BV	330.6	409	302	211	258	na
1110_bv.lma	2	3	BV	458.2	321	607	198	269	na
1147_18_19_.lma	5	3	BV	516.2	533	148	256	280	na
1006_Kudzoo.lma	4	2	HUM	2383.8	286	587	168	301	na
1027_4_7.lma	4	2	HUM	2656.4	301	117	199	377	na
1032_13_17.lma	2	2	HUM	1490.6	346	105	243	237	na
1035.lma	2	2	HUM	1815.4	316	181	201	280	na
1050.lma	1	2	HUM	1896.6	355	174	215	344	na
1124_3_6.lma	4	2	HUM	1966.2	348	203	232	344	na
1133_2_4.lma	4	2	HUM	2180.8	339	115	221	344	na
1135_14_16.lma	2	2	HUM	1763.2	305	401	188	280	na
1144_1_4.lma	2	2	HUM	2743.4	319	430	188	258	na
1177_M.lma	7	2	HUM	2847.8	645	284	220	301	na
1006_hum.lma	4	2	HUM	2592.6	297	557	171	301	na
1007_hum.lma	6	2	HUM	2320	290	154	178	323	na
1011_hum.lma	6	2	HUM	4106.4	272	93	163	269	na
1077_h.lma	4	2	HUM	2204	287	98	199	334	na
1081_h.lma	2	2	HUM	2987	291	405	195	344	na
1091_hum.lma	6	2	HUM	3485.8	280	130	194	312	na
1095_hum.lma	6	2	HUM	2760.8	273	128	181	269	na
1017713.lma	1	1	ATT	243.6	695	184	320	700	0.19
1017713_4.lma	1	1	ATT	359.6	899	141	460	1119	0.14
1023_20150403_1.lma	4	1	ATT	110.2	605	379	252	194	0.34
1023_20150403_2.lma	4	1	ATT	98.6	687	347	258	667	0.34
1023_20150403_3.lma	4	1	ATT	139.2	363	234	190	194	na
1030_1.lma	4	1	ATT	208.8	951	222	327	237	na
1031_1_2_1.lma	4	1	ATT	203	1299	198	632	2196	na
1033_1.lma	1	1	ATT	133.4	582	229	357	420	0.07
1033_2.lma	1	1	ATT	127.6	1055	247	456	1378	0.07
1033_3.lma	1	1	ATT	127.6	1320	195	575	732	0.07
1033_4.lma	1	1	ATT	139.2	902	131	473	721	0.06
1033_6.lma	1	1	ATT	133.4	1149	157	494	1023	0.11
1033_8.lma	1	1	ATT	214.6	701	170	386	474	0.3
1033_9.lma	1	1	ATT	226.2	594	101	344	689	0.222
1042_3.lma	1	1	ATT	382.8	1144	144	435	624	0.1
1061_1.lma	1	1	ATT	133.4	849	171	410	678	0.075
1061_2.lma	1	1	ATT	145	734	125	341	678	0.091
1061_3.lma	1	1	ATT	162.4	642	143	314	657	0.16
1148_29_31_2_so.lma	4	1	ATT	249.4	1032	188	554	1302	0.04
1149_56_1.lma	4	1	ATT	301.6	1043	180	597	1281	0.058
1162_515_2.lma	2	1	ATT	243.6	1677	136	703	2206	1.195
1162_515_3.lma	2	1	ATT	301.6	620	171	290	291	3.805
1162_515_4.lma	2	1	ATT	319	1266	149	441	474	na
20150317_2.lma	1	1	ATT	313.2	448	220	221	355	0.39
20150317_3.lma	1	1	ATT	342.2	618	219	256	323	na
20150317_4.lma	1	1	ATT	261	437	110	252	323	0.35
20150317_5.lma	1	1	ATT	377	605	171	281	355	na
20150317_6.lma	1	1	ATT	371.2	353	237	198	323	na
M1	7	1	ATT	226.2	1851	174	1070	1658	0.165
M2	7	1	ATT	104.4	1407	190	905	1173	0.022
M3	7	1	ATT	92.8	1646	261	930	1636	0.105
1033_5 (only used for interval calculation)	1	1	ATT	na	na	na	na	na	0.055
1033_7 (only used for interval calculation)	1	1	ATT	na	na	na	na	na	0.295
1042_1 (only used for interval calculation)	1	1	ATT	na	na	na	na	na	0.1
1042_2 (only used for interval calculation)	1	1	ATT	na	na	na	na	na	0.065
1061_4 (only used for interval calculation)	1	1	ATT	na	na	na	na	na	0.056
